# Supplementary material for: Expression and Role of Vitellogenin Genes in Ovarian Development of Zeugodacus cucurbitae
Source: Insects. 2022 May 11;13(5):452. doi: 10.3390/insects13050452 (PMC9143374; doi:10.3390/insects13050452)
Supplement: Supplementary file 1 [file insects-13-00452-s001.zip]

Archive with 1 entries (1 files):
- insects-1666499-supplementary.pdf
